# Supplementary material for: Characteristics of Carbapenem-resistant Klebsiella pneumoniae in sewage from a tertiary hospital in Jilin Province, China
Source: PLoS One. 2023 May 17;18(5):e0285730. doi: 10.1371/journal.pone.0285730 (PMC10191347; doi:10.1371/journal.pone.0285730)
Supplement: S2 Table — (XLSX) [file pone.0285730.s002.xlsx]

## Sheet: Sheet1
strains name	MIC(IMP)μg/ml	Amikacin	Gentamicin	Imipenem	Meropenem	Cefazolin	Ceftazidime	Cefotaxime	Cefepime	Aztreonam	Ampicillin	Piperacillin	Amoxicillin-Clavulanate	Ampicillin-Sulbactam	Piperacillin-Tazobactam	colistin	Trimethoprim-Sulfamethoxazole	Chloramphenicol	Ciprofloxacin	Levofloxacin	Moxifloxacin	Tetracycline
HFO-2-1	64	S	R	R	R	R	R	R	R	R	R	R	R	R	R	S	R	I	R	R	R	R
HFT-5-1	64	S	R	R	R	R	R	R	R	R	R	R	R	R	R	S	R	I	R	I	R	R
HFL-3-1	32	S	R	R	R	R	S	S	R	R	R	R	R	R	R	S	R	S	S	S	I	S
HFL-5-1	256	R	R	R	R	R	R	R	R	R	R	R	R	R	R	S	R	S	R	R	R	R
HFL-6-1	64	S	S	R	R	R	I	I	R	R	R	R	R	R	R	S	S	S	S	S	S	S
HFL-8-1	16	S	S	R	R	R	I	S	R	R	R	R	R	R	R	S	S	S	S	S	S	S
HFL-9-1	32	S	S	R	R	R	R	I	R	R	R	R	R	R	R	S	R	R	S	S	S	S
HFL-10-1	32	S	S	R	R	R	R	R	R	R	R	R	R	R	R	S	R	R	S	S	S	S
HFL-11-1	32	S	S	R	R	R	I	S	R	R	R	R	R	R	R	S	S	S	S	S	S	S
HFL-22-1	32	S	R	R	R	R	R	R	R	R	R	R	R	R	R	S	R	I	S	S	S	S
HFL-32	64	S	S	R	R	R	R	R	R	R	R	R	R	R	R	S	R	S	S	S	S	S
HFL-33	32	S	S	R	R	R	R	R	R	R	R	R	R	R	R	S	R	S	S	S	S	S
HFL-36	64	S	S	R	R	R	R	R	R	R	R	R	R	R	R	S	R	R	S	S	S	S
HFL-42	64	R	R	R	R	R	R	R	R	R	R	R	R	R	R	S	R	S	R	R	R	R
HFL-43	64	S	S	R	R	R	R	R	R	R	R	R	R	R	R	S	R	S	S	S	S	S
HFL-45	32	S	R	R	R	R	R	R	R	R	R	R	R	R	R	S	R	R	I	S	I	S
HFL-46	64	S	S	R	R	R	R	R	R	R	R	R	R	R	R	S	R	R	R	R	R	R
HFL-50	64	S	S	R	R	R	R	R	R	R	R	R	R	R	R	S	R	S	S	S	S	S
HFL-53	32	S	S	R	R	R	R	I	R	R	R	R	R	R	R	S	S	S	S	S	S	S
HFL-27-2	8	S	R	R	R	R	S	S	R	R	R	R	R	R	R	S	R	R	S	S	S	S
HFL-49	64	R	R	R	R	R	R	R	R	R	R	R	R	R	R	S	R	S	R	R	R	R
HFL-51	32	S	R	R	R	R	R	R	R	R	R	R	R	R	R	S	R	I	R	R	R	R
HFL-54	64	S	S	R	R	R	R	R	R	R	R	R	R	R	R	S	R	I	S	S	S	S
HFL-51-2	16	S	S	R	R	R	R	R	R	R	R	R	R	R	R	S	R	R	S	S	S	S
HFL-61	32	S	S	R	R	R	R	I	R	R	R	R	R	R	R	S	R	R	S	S	S	S
HFL-62	64	S	R	R	R	R	R	R	R	R	R	R	R	R	R	S	R	S	S	S	I	S
HFL-63	128	S	R	R	R	R	R	R	R	R	R	R	R	R	R	S	R	R	R	S	I	R
HFL-64	128	R	R	R	R	R	R	R	R	R	R	R	R	R	R	S	R	S	R	R	R	R
HFL-65	16	S	R	R	R	R	I	I	R	R	R	R	R	R	R	S	R	R	S	S	S	S
HFL-72	64	S	S	R	R	R	R	R	R	R	R	R	R	R	R	S	R	R	R	R	R	R
HFL-73	128	S	S	R	R	R	R	R	R	R	R	R	R	R	R	S	R	R	R	R	R	R
HFX-4-1	16	S	R	R	R	R	I	I	R	R	R	R	R	R	R	S	R	I	R	S	I	S
HFX-6-1	128	S	S	R	R	R	R	R	R	R	R	R	R	R	R	S	R	I	S	S	S	S
HFX-9-1	64	S	S	R	R	R	R	R	R	R	R	R	R	R	R	S	R	S	S	S	S	S
HFX-15-2	8	S	S	R	R	R	I	S	R	R	R	R	R	R	R	S	R	S	S	S	I	S
HFX-17-2	8	S	S	R	R	R	R	R	R	R	R	R	R	R	R	S	R	S	I	S	R	R
HFX-20-1	64	S	S	R	R	R	R	R	R	R	R	R	R	R	R	S	R	S	S	S	S	S
HFX-24-2	8	S	R	R	S	R	R	S	S	S	R	R	R	R	S	S	R	R	S	S	I	R
HFX-27-1	8	S	R	R	R	R	R	R	R	R	R	R	R	R	R	S	R	R	S	S	S	S
HFX-31	64	S	R	R	R	R	R	R	R	R	R	R	R	R	R	S	S	S	R	I	R	S
HFX-32	128	R	R	R	R	R	R	R	R	R	R	R	R	R	R	S	R	S	R	R	R	R
HFX-33	256	R	R	R	R	R	R	R	R	R	R	R	R	R	R	S	R	S	R	R	R	R
HFX-35	128	S	S	R	R	R	R	R	R	R	R	R	R	R	R	S	R	I	S	S	S	S
HFX-37	128	S	S	R	R	R	R	R	R	R	R	R	R	R	R	S	R	S	S	S	S	S
HFX-42	64	S	S	R	R	R	R	R	R	R	R	R	R	R	R	S	R	S	S	S	S	S
HFX-45	32	S	S	R	R	R	R	R	R	R	R	R	R	R	R	S	R	S	S	S	S	S
HFX-46	32	S	S	R	R	R	R	R	R	R	R	R	R	R	R	S	R	S	S	S	S	S
HFX-47	128	R	R	R	R	R	R	R	R	R	R	R	R	R	R	S	R	S	R	R	R	R
HFX-51	64	S	S	R	R	R	R	I	R	R	R	R	R	R	R	S	R	R	S	S	I	S
HFX-52	64	S	S	R	R	R	R	R	R	R	R	R	R	R	R	S	R	S	S	S	S	S
HFX-55	128	R	R	R	R	R	R	R	R	R	R	R	R	R	R	S	R	S	R	R	R	R
HFX-40	128	S	S	R	R	R	R	I	R	R	R	R	R	R	R	S	R	S	S	S	S	S
HFX-41	128	R	R	R	R	R	R	R	R	R	R	R	R	R	R	S	R	S	R	R	R	R
HFX-48	128	S	S	R	R	R	R	R	R	R	R	R	R	R	R	S	R	S	S	S	S	S
HFM-3	32	S	S	R	R	R	R	R	R	R	R	R	R	R	Ｒ	S	S	S	S	S	S	S
HFM-14	16	S	R	R	R	R	I	I	R	R	R	R	R	R	R	S	S	S	S	S	S	S
HFM-33	32	S	S	R	R	R	R	R	R	R	R	R	R	R	R	S	S	S	I	S	I	S
HFM-35	32	S	R	R	R	R	R	I	R	R	R	R	R	R	R	S	Ｒ	R	S	S	I	S
HFM-43	16	S	R	R	R	R	I	I	R	R	R	R	R	R	R	S	R	R	S	S	S	S
HFM-45	128	R	R	R	R	R	R	R	R	R	R	R	R	R	R	S	R	S	R	R	R	R
HFM-22	16	S	R	R	R	R	I	I	R	R	R	R	R	R	R	S	S	S	S	S	S	S
HFM-48	128	S	S	R	R	R	R	R	R	R	R	R	R	R	R	S	S	S	S	S	S	S
HFM-51	128	S	S	R	R	R	R	I	R	R	R	R	R	R	R	S	S	S	S	S	S	S
HFM-61	128	S	R	R	R	R	R	R	R	R	R	R	R	R	R	S	R	S	S	S	S	S
HFM-62	32	S	S	R	R	R	R	I	R	R	R	R	R	R	R	S	R	S	S	S	S	S
HFM-73	64	S	S	R	R	R	R	R	R	R	R	R	R	R	R	S	S	S	S	S	S	S
HFM-80	16	S	R	R	R	R	R	I	R	R	R	R	R	R	R	S	R	R	S	S	S	S
HFM-103	64	S	R	R	R	R	R	I	R	R	R	R	R	R	R	S	R	S	S	S	S	S
HFM-106	32	S	S	R	R	R	R	I	R	R	R	R	R	R	R	S	R	S	S	S	S	S
HFM-107	32	S	R	R	R	R	R	I	R	R	R	R	R	R	R	S	R	R	S	S	I	S
HFM-108	32	S	S	R	R	R	R	R	R	R	R	R	R	R	R	S	S	S	S	S	S	S
HFM-118	32	S	S	R	R	R	R	R	R	R	R	R	R	R	R	S	R	S	S	S	S	S
HFM-126	16	S	R	R	R	R	I	R	R	R	R	R	R	R	R	S	S	R	S	S	S	S
HFM-127	16	S	R	R	R	R	R	I	R	R	R	R	R	R	R	S	R	S	S	S	S	S
HFM-132	128	S	S	R	R	R	R	R	R	R	R	R	R	R	R	S	S	R	S	S	S	R
HFM-133	8	S	R	R	R	R	R	R	R	R	R	R	R	R	R	S	R	R	I	S	I	S
HFM-138	8	S	S	R	R	R	R	R	R	R	R	R	R	R	R	S	R	S	S	S	S	S
HFM-139	16	S	R	R	R	R	R	I	R	R	R	R	R	R	R	S	R	R	S	S	S	S
HFM-140	8	S	S	R	R	R	S	S	R	R	R	R	R	R	R	S	R	S	S	S	S	S
HFM-141	128	R	R	R	R	R	R	R	R	R	R	R	R	R	R	S	R	R	R	R	R	R
HFM-146	8	S	R	R	R	R	I	R	R	R	R	R	R	R	R	S	R	R	R	I	R	R
HFM-148	8	S	R	R	R	R	R	R	R	R	R	R	R	R	R	S	R	S	S	S	S	S
HFM-157	32	S	S	R	R	R	S	S	R	R	R	R	R	R	R	S	S	S	S	S	S	S
HFM-159	16	S	S	R	R	R	I	S	R	R	R	R	R	R	R	S	S	S	S	S	S	S
HFM-160	16	S	S	R	R	R	R	R	R	R	R	R	R	R	R	S	R	S	S	S	I	R
HFM-165	8	S	R	R	R	R	R	R	R	R	R	R	R	R	R	S	S	R	S	S	S	R
HFM-167	16	S	R	R	R	R	R	I	R	R	R	R	R	R	R	S	R	S	S	S	S	S
HFM-175	8	S	R	R	R	R	R	R	R	R	R	R	R	R	R	S	R	R	I	S	I	S
HFM-176	16	S	R	R	R	R	R	I	R	R	R	R	R	R	R	S	R	R	S	S	S	S
HFM-171	8	S	S	R	R	R	S	S	R	R	R	R	R	R	R	S	S	S	S	S	S	S
HFM-179	8	S	R	R	R	R	R	I	R	R	R	R	R	R	R	S	R	S	S	S	S	S
HFM-180	32	S	R	R	R	R	R	R	R	R	R	R	R	R	R	S	S	S	S	S	S	S
HFM-183	8	S	R	R	R	R	R	I	R	R	R	R	R	R	R	S	S	S	I	S	I	S
