# Supplementary material for: Characteristics of Carbapenem-resistant Klebsiella pneumoniae in sewage from a tertiary hospital in Jilin Province, China
Source: PLoS One. 2023 May 17;18(5):e0285730. doi: 10.1371/journal.pone.0285730 (PMC10191347; doi:10.1371/journal.pone.0285730)
Supplement: S3 Table — (XLSX) [file pone.0285730.s003.xlsx]

## Sheet: Sheet1
strains name	gapA	infB	mdh	pgi	phoE	rpoB	tonB	Sequence Type
HFL-5-1	3	3	1	1	1	1	4	11
HFX-47	3	3	1	1	1	1	4	11
HFL-42	3	3	1	1	1	1	4	11
HFL-49	3	3	1	1	1	1	4	11
HFL-46	3	3	1	1	1	1	4	11
HFX-41	3	3	1	1	1	1	4	11
HFO-2-1	2	3	1	1	1	4	4	22
HFL-50	16	28	21	27	47	22	67	197
HFX-32	3	3	1	1	1	1	4	11
HFX-55	3	3	1	1	1	1	4	11
HFM-45	3	3	1	1	1	1	4	11
HFM-141	3	3	1	1	1	1	4	11
HFL-64	3	3	1	1	1	1	4	11
HFL-51	2	3	1	1	1	4	4	22
HFT-5-1	2	3	1	1	1	4	4	22
HFL-63	2	3	1	1	1	4	4	22
HFL-45	2	9	2	1	13	1	16	37
HFX-45	2	9	2	1	13	1	16	37
HFM-175	2	1	1	1	9	1	12	163
HFL-10-1	16	28	21	27	47	22	67	197
HFL-32	16	28	21	27	47	22	67	197
HFL-43	16	28	21	27	47	22	67	197
HFX-6-1	16	28	21	27	47	22	67	197
HFX-9-1	16	28	21	27	47	22	67	197
HFX-37	16	28	21	27	47	22	67	197
HFX-42	16	28	21	27	47	22	67	197
HFX-46	16	28	21	27	47	22	67	197
HFX-52	16	28	21	27	47	22	67	197
HFL-54	16	28	21	27	47	22	67	197
HFM-160	16	24	21	27	52	22	67	208
HFM-3	18	22	68	70	94	20	51	477
HFM-73	18	22	68	70	94	20	51	477
HFM-106	18	22	18	90	31	91	51	477
HFM-108	18	22	68	70	94	20	51	477
HFX-15-2	17	19	79	20	108	55	142	571
HFX-20-1	17	19	79	20	108	55	142	571
HFL-8-1	17	19	82	81	122	63	148	668
HFM-133	16	24	21	27	47	22	188	919
HFL-62	16	32	21	91	68	22	74	971
HFL-22-1	17	55	39	20	117	18	156	978
HFM-171	69	19	90	20	125	18	148	1040
HFM-179	69	19	90	20	125	18	148	1040
HFM-118	48	22	18	59	92	13	51	1308
HFM-61	7	1	65	1	9	4	18	1449
HFM-103	16	18	57	62	76	22	67	1615
HFM-157	4	1	1	1	11	1	35	2239
HFM-51	16	24	21	27	54	17	71	2464
HFM-183	17	55	96	20	161	1	277	2676
HFM-126	18	22	18	22	115	69	179	2909
HFX-24-2	2	1	99	1	1	1	129	3393
HFM-14	17	19	156	39	219	18	290	4756
HFM-22	17	19	156	39	219	18	290	4756
HFM-48	18	22	18	63	11	13	179	1770
HFL-72	16	28	21	27	47	22	67	197
HFL-73	3	3	1	1	1	1	4	11
