# Supplementary material for: Characteristics of Carbapenem-resistant Klebsiella pneumoniae in sewage from a tertiary hospital in Jilin Province, China
Source: PLoS One. 2023 May 17;18(5):e0285730. doi: 10.1371/journal.pone.0285730 (PMC10191347; doi:10.1371/journal.pone.0285730)
Supplement: S4 Table — (XLSX) [file pone.0285730.s004.xlsx]

## Sheet: Sheet1
strains name		rmpA、	iucA、	rmpA2、	iroB	MLST	MIC(IMP)	Amikacin	Gentamicin	Imipenem	Meropenem	Cefazolin	Ceftazidime	Cefotaxime	Cefepime	Aztreonam	Ampicillin	Piperacillin	Amoxicillin-Clavulanate	Ampicillin-Sulbactam	Piperacillin-Tazobactam	Trimethoprim-Sulfamethoxazole	Chloramphenicol	Ciprofloxacin	Levofloxacin	Moxifloxacin	Tetracycline
HFL-5-1	Klebsiella pneumoniae	+	+	+	+	ST11	256	R	R	R	R	R	R	R	R	R	R	R	R	R	R	R	S	R	R	R	R
HFL-42	Klebsiella pneumoniae	+	+	+	+	ST11	64	R	R	R	R	R	R	R	R	R	R	R	R	R	R	R	S	R	R	R	R
HFL-46	Klebsiella pneumoniae	—	+	+	+	ST11	64	S	S	R	R	R	R	R	R	R	R	R	R	R	R	R	R	R	R	R	R
HFL-49	Klebsiella pneumoniae	+	+	+	+	ST11	64	R	R	R	R	R	R	R	R	R	R	R	R	R	R	R	S	R	R	R	R
HFL-64	Klebsiella pneumoniae	+	+	+	+	ST11	128	R	R	R	R	R	R	R	R	R	R	R	R	R	R	R	S	R	R	R	R
HFX-32	Klebsiella pneumoniae	—	+	+	—	ST11	128	R	R	R	R	R	R	R	R	R	R	R	R	R	R	R	S	R	R	R	R
HFX-47	Klebsiella pneumoniae	+	+	+	+	ST11	128	R	R	R	R	R	R	R	R	R	R	R	R	R	R	R	S	R	R	R	R
HFX-55	Klebsiella pneumoniae	+	+	+	+	ST11	128	R	R	R	R	R	R	R	R	R	R	R	R	R	R	R	S	R	R	R	R
HFX-41	Klebsiella pneumoniae	—	—	+	+	ST11	128	R	R	R	R	R	R	R	R	R	R	R	R	R	R	R	S	R	R	R	R
HFM-45	Klebsiella pneumoniae	—	+	+	+	ST11	128	R	R	R	R	R	R	R	R	R	R	R	R	R	R	R	S	R	R	R	R
HFM-141	Klebsiella pneumoniae	—	+	+	+	ST11	128	R	R	R	R	R	R	R	R	R	R	R	R	R	R	R	R	R	R	R	R
