# Supplementary material for: Characteristics of Carbapenem-resistant Klebsiella pneumoniae in sewage from a tertiary hospital in Jilin Province, China
Source: PLoS One. 2023 May 17;18(5):e0285730. doi: 10.1371/journal.pone.0285730 (PMC10191347; doi:10.1371/journal.pone.0285730)
Supplement: S5 Table — (XLSX) [file pone.0285730.s005.xlsx]

## Sheet: Sheet1
strains name	IncFIA	IncFIB	IncFII	IncH1B	IncA	IncX	IncY	IncP	IncC	IncR	IncM	IncN
HF0-2-1	IncFIA	IncFIB	IncFII			IncX					IncM
HFT-5-1	IncFIA	IncFIB	IncFII			IncX					IncM
HFL-3-1												IncN
HFL-5-1			IncFII	IncH1B						IncR
HFL-6-1		IncFIB								IncR
HFL-8-1		IncFIB								IncR
HFL-9-1		IncFIB
HFL-10-1	IncFIA	IncFIB
HFL-11-1		IncFIB								IncR
HFL-22-1		IncFIB	IncFII
HFL-32	IncFIA	IncFIB
HFL-33			IncFII							IncR
HFL-36		IncFIB
HFL-42			IncFII							IncR
HFL-43	IncFIA	IncFIB
HFL45		IncFIB								IncR
HFL-46		IncFIB				IncX
HFL-50
HFL-53		IncFIB	IncFII				IncY			IncR
HFL-27-2		IncFIB	IncFII							IncR
HFL-49			IncFII							IncR
HFL-51	IncFIA	IncFIB	IncFII			IncX
HFL-54	IncFIA	IncFIB
HFL-51-2	IncFIA	IncFIB	IncFII
HFL-61	IncFIA、	IncFIB、	IncFII				IncY
HFL-62	IncFIA、		IncFII				IncY				IncM
HFL-63	IncFIA、	IncFIB、	IncFII			IncX	IncY
HFL-64			IncFII							IncR
HFL-65		IncFIB、								IncR
HFL-72							IncY
HFL-73		IncFIB、				IncX	IncY
HFX-4-1		IncFIB	IncFII
HFX-6-1	IncFIA	IncFIB
HFX-9-1	IncFIA	IncFIB
HFX-15-2	IncFIA		IncFII
HFX-17-2
HFX-20-1	IncFIA		IncFII
HFX-24-2
HFX-27-1
HFX-31		IncFIB	IncFII						IncC
HFX-32			IncFII							IncR
HFX-33			IncFII							IncR
HFX-35	IncFIA	IncFIB
HFX-37	IncFIA	IncFIB
HFX-42	IncFIA	IncFIB
HFX-45	IncFIA	IncFIB	IncFII					IncP		IncR		IncN
HFX-46
HFX-47			IncFII							IncR
HFX-51		IncFIB
HFX-52	IncFIA	IncFIB
HFX-55			IncFII							IncR
HFX-40		IncFIB				IncX				IncR
HFX-41			IncFII							IncR
HFX-48	IncFIA	IncFIB	IncFII							IncR		IncN
HFM-3		IncFIB、					IncY
HFM-14							IncY
HFM-33		IncFIB、	IncFII				IncY
HFM-35		IncFIB、					IncY
HFM-43		IncFIB、								IncR
HFM-45			IncFII							IncR
HFM-22							IncY
HFM-48	IncFIA、		IncFII
HFM-51		IncFIB、	IncFII				IncY			IncR
HFM-61		IncFIB、	IncFII							IncR
HFM-62		IncFIB、	IncFII	IncH1B、
HFM-73							IncY
HFM-80	IncFIA、	IncFIB、	IncFII
HFM-103		IncFIB、	IncFII				IncY
HFM-106	IncFIA、	IncFIB、	IncFII				IncY		IncC
HFM-107		IncFIB、					IncY
HFM-108							IncY
HFM-118		IncFIB、	IncFII				IncY			IncR
HFM-126		IncFIB、	IncFII				IncY
HFM-127		IncFIB、	IncFII							IncR
HFM-132		IncFIB、			IncA、		IncY					IncN
HFM-133	IncFIA、	IncFIB、	IncFII				IncY			IncR
HFM-138	IncFIA、	IncFIB、	IncFII				IncY		IncC
HFM-139	IncFIA、		IncFII
HFM-140
HFM-141			IncFII							IncR
HFM-146			IncFII				IncY
HFM-148		IncFIB、	IncFII							IncR
HFM-157							IncY
HFM-159		IncFIB、	IncFII							IncR
HFM-160
HFM-165		IncFIB、			IncA、		IncY		IncC
HFM-167		IncFIB、	IncFII							IncR
HFM-175	IncFIA、	IncFIB、	IncFII				IncY
HFM-176						IncX				IncR		IncN
HFM-171			IncFII				IncY			IncR
HFM-179		IncFIB、	IncFII
HFM-180		IncFIB、			IncA、		IncY					IncN
HFM-183			IncFII							IncR

## Sheet: Sheet2
		Database	Plasmid	Identity	Query / Template length	Contig	Position in contig	Note	Accession number
1	HFL-61.	enterobacteriales	Col440I	95.61	114 / 114	Scaffold60	577..690		CP023920
	HFL-61.	enterobacteriales	IncFIA(HI1)	96.91	388 / 388	Scaffold36	7493..7880		AF250878
	HFL-61.	enterobacteriales	IncFIB(K)	98.93	560 / 560	Scaffold37	11382..11941		JN233704
	HFL-61.	enterobacteriales	IncFII(K)	97.97	148 / 148	Scaffold39	14076..14223		CP000648
2	HFL-62.	Database	Plasmid	Identity	Query / Template length	Contig	Position in contig	Note	Accession number
	HFL-62.	enterobacteriales	IncFIA(HI1)	97.16	388 / 388	Scaffold49	2129..2516		AF250878
	HFL-62.	enterobacteriales	IncFII(K)	100	148 / 148	Scaffold48	322..469		CP000648
	HFL-62.	enterobacteriales	IncFII(pKP91)	100	230 / 230	Scaffold27	316..545		CP000966
	HFL-62.	enterobacteriales	IncM1	99.59	739 / 739	Scaffold30	31985..32723		U27345
3	HFL-63.	Database	Plasmid	Identity	Query / Template length	Contig	Position in contig	Note	Accession number
	HFL-63.	enterobacteriales	IncFIA(HI1)	96.65	388 / 388	Scaffold23	20082..20469		AF250878
	HFL-63.	enterobacteriales	IncFIB(K)	98.93	560 / 560	Scaffold34	4154..4713		JN233704
	HFL-63.	enterobacteriales	IncFII(K)	95.27	148 / 148	Scaffold30	1781..1928		CP000648
	HFL-63.	enterobacteriales	IncFII(K)	98.65	148 / 148	Scaffold35	5276..5423		CP000648
	HFL-63.	enterobacteriales	IncX3	100	374 / 374	Scaffold24	29240..29613		JN247852
4	HFL-64.	Database	Plasmid	Identity	Query / Template length	Contig	Position in contig	Note	Accession number
	HFL-64.	enterobacteriales	ColRNAI	98.46	130 / 130	Scaffold59	2624..2753		DQ298019
	HFL-64.	enterobacteriales	IncFII(pHN7A8)	100	260 / 260	Scaffold60	4517..4776		JN232517
	HFL-64.	enterobacteriales	IncR	99.2	251 / 251	Scaffold55	9728..9978		DQ449578
	HFL-64.	enterobacteriales	repB	100	560 / 560	Scaffold42	14484..15043	VIR	AP006726
5	HFL-65.	Database	Plasmid	Identity	Query / Template length	Contig	Position in contig	Note	Accession number
	HFL-65.	enterobacteriales	Col(pHAD28)	100	131 / 131	Scaffold88	350..480		KU674895
	HFL-65.	enterobacteriales	ColE10	99.44	177 / 177	Scaffold56	3911..4087		X01654
	HFL-65.	enterobacteriales	IncFIB(K)(pCAV1099-114)	99.82	560 / 560	Scaffold36	25145..25704		CP011596
	HFL-65.	enterobacteriales	IncR	99.6	251 / 251	Scaffold55	1126..1376		DQ449578
	HFL-72.	no
	HFL-73.	Database	Plasmid	Identity	Query / Template length	Contig	Position in contig	Note	Accession number
	HFL-73.	enterobacteriales	IncFIB(K)	100	560 / 560	Scaffold30	8002..8561		JN233704
	HFL-73.	enterobacteriales	IncX3	100	374 / 374	Scaffold24	38631..39004		JN247852
	HFL-73.	enterobacteriales	repB(R1701)	99.2	623 / 623	Scaffold31	7700..8322		CP039970
	HFM-3.	Database	Plasmid	Identity	Query / Template length	Contig	Position in contig	Note	Accession number
	HFM-3.	enterobacteriales	Col440I	95.61	114 / 114	Scaffold71	3360..3473		CP023920
	HFM-3.	enterobacteriales	IncFIB(K)	98.93	560 / 560	Scaffold59	2340..2899		JN233704
	HFM-3.	enterobacteriales	repB(R1701)	99.2	623 / 623	Scaffold35	26567..27189		CP039970
	HFM-14.	Database	Plasmid	Identity	Query / Template length	Contig	Position in contig	Note	Accession number
	HFM-14.	enterobacteriales	repB(R1701)	99.52	623 / 623	Scaffold29	13469..14091		CP039970
	HFM-22.	Database	Plasmid	Identity	Query / Template length	Contig	Position in contig	Note	Accession number
	HFM-22.	enterobacteriales	repB(R1701)	99.52	623 / 623	Scaffold29	3300..3922		CP039970
	HFM-33.	Database	Plasmid	Identity	Query / Template length	Contig	Position in contig	Note	Accession number
	HFM-33.	enterobacteriales	IncFIB(K)	98.75	560 / 560	Scaffold61	7154..7713		JN233704
	HFM-33.	enterobacteriales	IncFII(Yp)	99.57	230 / 230	Scaffold58	3684..3913		CP000670
	HFM-35.	Database	Plasmid	Identity	Query / Template length	Contig	Position in contig	Note	Accession number
	HFM-35.	enterobacteriales	Col440I	95.61	114 / 114	Scaffold62	536..649		CP023920
	HFM-35.	enterobacteriales	IncFIB(K)	99.64	560 / 560	Scaffold38	7227..7786		JN233704
	HFM-35.	enterobacteriales	repB(R1701)	99.2	623 / 623	Scaffold66	1713..2335		CP039970
	HFM-43.	Database	Plasmid	Identity	Query / Template length	Contig	Position in contig	Note	Accession number
	HFM-43.	enterobacteriales	Col(pHAD28)	100	131 / 131	Scaffold85	1752..1882		KU674895
	HFM-43.	enterobacteriales	Col440I	95.61	114 / 114	Scaffold76	2091..2204		CP023920
	HFM-43.	enterobacteriales	ColE10	99.44	177 / 177	Scaffold55	3911..4087		X01654
	HFM-43.	enterobacteriales	IncFIB(K)(pCAV1099-114)	99.82	560 / 560	Scaffold48	3585..4144		CP011596
	HFM-43.	enterobacteriales	IncR	99.6	251 / 251	Scaffold44	12329..12579		DQ449578
	HFM-45.	Database	Plasmid	Identity	Query / Template length	Contig	Position in contig	Note	Accession number
	HFM-45.	enterobacteriales	IncFII(pHN7A8)	100	260 / 260	Scaffold59	4517..4776		JN232517
	HFM-45.	enterobacteriales	IncR	99.2	251 / 251	Scaffold54	9728..9978		DQ449578
	HFM-45.	enterobacteriales	repB	100	560 / 560	Scaffold38	47570..48129	VIR	AP006726
	HFM-48.	Database	Plasmid	Identity	Query / Template length	Contig	Position in contig	Note	Accession number
	HFM-48.	enterobacteriales	IncFIA(HI1)	96.91	388 / 388	Scaffold40	5343..5730		AF250878
	HFM-48.	enterobacteriales	IncFII(K)	95.95	148 / 148	Scaffold39	3484..3631		CP000648
	HFM-51.	Database	Plasmid	Identity	Query / Template length	Contig	Position in contig	Note	Accession number
	HFM-51.	enterobacteriales	IncFIB(K)	99.64	560 / 560	Scaffold35	10802..11361		JN233704
	HFM-51.	enterobacteriales	IncFII(K)	97.3	148 / 148	Scaffold54	2766..2913		CP000648
	HFM-51.	enterobacteriales	IncFII(K)	98.65	148 / 148	Scaffold49	4376..4523		CP000648
	HFM-51.	enterobacteriales	IncR	100	251 / 251	Scaffold40	7560..7810		DQ449578
	HFM-51.	enterobacteriales	IncY	99.48	765 / 765	Scaffold42	930..1694		K02380
	HFM-51.	enterobacteriales	pKPC-CAV1321	100	596 / 596	Scaffold20	68604..69199		CP011611
	HFM-61.	Database	Plasmid	Identity	Query / Template length	Contig	Position in contig	Note	Accession number
	HFM-61.	enterobacteriales	Col440I	95.61	114 / 114	Scaffold47	1253..1366		CP023920
	HFM-61.	enterobacteriales	IncFIB(pKPHS1)	95.54	560 / 560	Scaffold23	27565..28124		CP003223
	HFM-61.	enterobacteriales	IncFII(K)	98.65	148 / 148	Scaffold34	24388..24535		CP000648
	HFM-61.	enterobacteriales	IncR	99.6	251 / 251	Scaffold39	7893..8143		DQ449578
	HFM-61.	enterobacteriales	repB(R1701)	99.2	623 / 623	Scaffold29	36304..36926		CP039970
	HFM-62.	Database	Plasmid	Identity	Query / Template length	Contig	Position in contig	Note	Accession number
	HFM-62.	enterobacteriales	IncFIB(K)(pCAV1099-114)	99.64	560 / 560	Scaffold49	4878..5437		CP011596
	HFM-62.	enterobacteriales	IncFII(K)	95.27	148 / 148	Scaffold38	21055..21202		CP000648
	HFM-62.	enterobacteriales	IncHI1B(pNDM-MAR)	99.47	570 / 570	Scaffold35	25628..26197		JN420336
	HFM-62.	enterobacteriales	repB(R1701)	99.36	623 / 623	Scaffold27	9363..9985		CP039970
	HFM-73.	Database	Plasmid	Identity	Query / Template length	Contig	Position in contig	Note	Accession number
	HFM-73.	enterobacteriales	Col440I	95.61	114 / 114	Scaffold65	3360..3473		CP023920
	HFM-73.	enterobacteriales	repB(R1701)	99.2	623 / 623	Scaffold49	16115..16737		CP039970
	HFM-80.	Database	Plasmid	Identity	Query / Template length	Contig	Position in contig	Note	Accession number
	HFM-80.	enterobacteriales	Col440I	95.61	114 / 114	Scaffold85	1826..1939		CP023920
	HFM-80.	enterobacteriales	Col440I	95.61	114 / 114	Scaffold77	2258..2371		CP023920
103	HFM-80.	enterobacteriales	IncFIA(HI1)	96.65	388 / 388	Scaffold48	12991..13378		AF250878
	HFM-80.	enterobacteriales	IncFIB(K)(pCAV1099-114)	99.64	560 / 560	Scaffold34	25787..26346		CP011596
	HFM-80.	enterobacteriales	IncFIB(K)(pCAV1099-114)	99.64	560 / 560	Scaffold49	3559..4118		CP011596
	HFM-80.	enterobacteriales	IncFII(K)	95.27	148 / 148	Scaffold43	3402..3549		CP000648
	HFM-103.	Database	Plasmid	Identity	Query / Template length	Contig	Position in contig	Note	Accession number
	HFM-103.	enterobacteriales	IncFIB(K)	98.93	560 / 560	Scaffold60	7473..8032		JN233704
	HFM-103.	enterobacteriales	IncFII(K)	97.97	148 / 148	Scaffold45	23203..23350		CP000648
	HFM-106.	Database	Plasmid	Identity	Query / Template length	Contig	Position in contig	Note	Accession number
	HFM-106.	enterobacteriales	IncFIA(HI1)	96.65	388 / 388	Scaffold34	18157..18544		AF250878
	HFM-106.	enterobacteriales	IncFIB(K)	98.93	560 / 560	Scaffold38	12696..13255		JN233704
	HFM-106.	enterobacteriales	IncFII(K)	95.27	148 / 148	Scaffold35	14979..15126		CP000648
	HFM-107.	Database	Plasmid	Identity	Query / Template length	Contig	Position in contig	Note	Accession number
	HFM-107.	enterobacteriales	Col(pHAD28)	100	131 / 131	Scaffold83	350..480		KU674895
	HFM-107.	enterobacteriales	IncFIB(K)	99.64	560 / 560	Scaffold31	19305..19864		JN233704
	HFM-108.	Database	Plasmid	Identity	Query / Template length	Contig	Position in contig	Note	Accession number
	HFM-108.	enterobacteriales	Col440I	95.61	114 / 114	Scaffold67	3360..3473		CP023920
	HFM-108.	enterobacteriales	repB(R1701)	99.2	623 / 623	Scaffold35	26567..27189		CP039970
	HFM-118.	Database	Plasmid	Identity	Query / Template length	Contig	Position in contig	Note	Accession number
	HFM-118.	enterobacteriales	Col440I	96.49	114 / 114	Scaffold63	2122..2235		CP023920
	HFM-118.	enterobacteriales	IncFIB(K)	99.11	560 / 560	Scaffold40	9617..10176		JN233704
	HFM-118.	enterobacteriales	IncFII(K)	95.27	148 / 148	Scaffold20	65629..65776		CP000648
	HFM-118.	enterobacteriales	IncR	99.6	251 / 251	Scaffold38	6727..6977		DQ449578
	HFM-118.	enterobacteriales	repB(R1701)	99.36	623 / 623	Scaffold51	6929..7551		CP039970
	HFM-126.	Database	Plasmid	Identity	Query / Template length	Contig	Position in contig	Note	Accession number
	HFM-126.	enterobacteriales	Col440I	95.61	114 / 114	Scaffold58	3407..3520		CP023920
	HFM-126.	enterobacteriales	IncFIB(K)	98.93	560 / 560	Scaffold42	2822..3381		JN233704
	HFM-126.	enterobacteriales	IncFII(K)	98.65	148 / 148	Scaffold27	16229..16376		CP000648
	HFM-126.	enterobacteriales	repB(R1701)	99.2	623 / 623	Scaffold47	3244..3866		CP039970
	HFM-127.	Database	Plasmid	Identity	Query / Template length	Contig	Position in contig	Note	Accession number
	HFM-127.	enterobacteriales	IncFIB(K)(pCAV1099-114)	99.64	560 / 560	Scaffold47	8956..9515		CP011596
	HFM-127.	enterobacteriales	IncFII(K)	97.97	148 / 148	Scaffold18	11298..11445		CP000648
	HFM-127.	enterobacteriales	IncR	100	251 / 251	Scaffold40	9554..9804		DQ449578
	HFM-127.	enterobacteriales	repB(R1701)	99.2	623 / 623	Scaffold44	876..1498		CP039970
	HFM-132.	Database	Plasmid	Identity	Query / Template length	Contig	Position in contig	Note	Accession number
	HFM-132.	enterobacteriales	IncA	100	417 / 417	Scaffold30	38354..38770		FJ705807
	HFM-132.	enterobacteriales	IncFIB(K)	98.93	560 / 560	Scaffold63	1775..2334		JN233704
	HFM-132.	enterobacteriales	IncN	99.81	514 / 514	Scaffold51	6948..7461		AY046276
	HFM-133.	Database	Plasmid	Identity	Query / Template length	Contig	Position in contig	Note	Accession number
	HFM-133.	enterobacteriales	Col440I	95.61	114 / 114	Scaffold60	6886..6999		CP023920
	HFM-133.	enterobacteriales	IncFIA(pBK30683)	100	295 / 295	Scaffold47	3258..3552		KF954760
	HFM-133.	enterobacteriales	IncFIB(K)	98.93	560 / 560	Scaffold61	3315..3874		JN233704
	HFM-133.	enterobacteriales	IncFII(pKP91)	100	230 / 230	Scaffold56	2037..2266		CP000966
	HFM-138.	Database	Plasmid	Identity	Query / Template length	Contig	Position in contig	Note	Accession number
	HFM-138.	enterobacteriales	IncFIA(pBK30683)	99.66	295 / 295	Scaffold29	22475..22769		KF954760
	HFM-138.	enterobacteriales	IncFIB(K)	98.93	560 / 560	Scaffold47	4287..4846		JN233704
	HFM-138.	enterobacteriales	IncFII(K)	98.65	148 / 148	Scaffold34	9786..9933		CP000648
	HFM-138.	enterobacteriales	IncFII(pKP91)	100	230 / 230	Scaffold25	18792..19021		CP000966
	HFM-139.	Database	Plasmid	Identity	Query / Template length	Contig	Position in contig	Note	Accession number
	HFM-139.	enterobacteriales	Col440I	95.61	114 / 114	Scaffold73	1542..1655		CP023920
	HFM-139.	enterobacteriales	IncFIA(HI1)	96.65	388 / 388	Scaffold44	16338..16725		AF250878
	HFM-139.	enterobacteriales	IncFII(K)	95.27	148 / 148	Scaffold41	3403..3550		CP000648
	HFM-140.	Database	Plasmid	Identity	Query / Template length	Contig	Position in contig	Note	Accession number
	HFM-140.	enterobacteriales	Col440I	95.61	114 / 114	Scaffold34	904..1017		CP023920
	HFM-141.	Database	Plasmid	Identity	Query / Template length	Contig	Position in contig	Note	Accession number
	HFM-141.	enterobacteriales	IncFII(pHN7A8)	100	260 / 260	Scaffold60	4517..4776		JN232517
	HFM-141.	enterobacteriales	IncR	99.2	251 / 251	Scaffold56	5621..5871		DQ449578
	HFM-141.	enterobacteriales	repB	100	560 / 560	Scaffold33	14484..15043	VIR	AP006726
	HFM-146.	Database	Plasmid	Identity	Query / Template length	Contig	Position in contig	Note	Accession number
	HFM-146.	enterobacteriales	Col440I	95.61	114 / 114	Scaffold108	1709..1822		CP023920
	HFM-146.	enterobacteriales	IncFIB(K)	99.11	560 / 560	Scaffold50	2348..2907		JN233704
	HFM-146.	enterobacteriales	IncFII(K)	97.3	148 / 148	Scaffold40	6362..6509		CP000648
	HFM-146.	enterobacteriales	IncFII(K)	98.65	148 / 148	Scaffold84	168..315		CP000648
	HFM-146.	enterobacteriales	repB(R1701)	99.2	623 / 623	Scaffold66	2595..3217		CP039970
	HFM-148.	Database	Plasmid	Identity	Query / Template length	Contig	Position in contig	Note	Accession number
	HFM-148.	enterobacteriales	Col440I	95.61	114 / 114	Scaffold51	4853..4966		CP023920
	HFM-148.	enterobacteriales	IncFIB(K)(pCAV1099-114)	99.82	560 / 560	Scaffold30	24844..25403		CP011596
	HFM-148.	enterobacteriales	IncFII(K)	97.97	148 / 148	Scaffold42	13270..13417		CP000648
	HFM-148.	enterobacteriales	IncR	99.6	251 / 251	Scaffold54	1126..1376		DQ449578
	HFM-148.	enterobacteriales	repB(R1701)	99.52	623 / 623	Scaffold35	15427..16049		CP039970
	HFM-157.	no
	HFM-160.	no
	HFM-165.	Database	Plasmid	Identity	Query / Template length	Contig	Position in contig	Note	Accession number
	HFM-165.	enterobacteriales	Col440I	95.61	114 / 114	Scaffold92	14..127		CP023920
	HFM-165.	enterobacteriales	Col440I	95.61	114 / 114	Scaffold113	950..1063		CP023920
	HFM-165.	enterobacteriales	IncA	100	417 / 417	Scaffold34	19690..20106		FJ705807
	HFM-165.	enterobacteriales	IncFIB(K)	98.93	560 / 560	Scaffold64	1775..2334		JN233704
	HFM-159.	Database	Plasmid	Identity	Query / Template length	Contig	Position in contig	Note	Accession number
160	HFM-159.	enterobacteriales	IncFIB(K)(pCAV1099-114)	99.64	560 / 560	Scaffold39	3471..4030		CP011596
165	HFM-159.	enterobacteriales	IncFII(K)	97.97	148 / 148	Scaffold16	11330..11477		CP000648
	HFM-159.	enterobacteriales	IncR	100	251 / 251	Scaffold37	9554..9804		DQ449578
	HFM-159.	enterobacteriales	repB(R1701)	99.2	623 / 623	Scaffold36	1704..2326		CP039970
	HFM-167.	Database	Plasmid	Identity	Query / Template length	Contig	Position in contig	Note	Accession number
	HFM-167.	enterobacteriales	Col440I	95.61	114 / 114	Scaffold50	4853..4966		CP023920
	HFM-167.	enterobacteriales	IncFIB(K)(pCAV1099-114)	99.82	560 / 560	Scaffold44	5638..6197		CP011596
	HFM-167.	enterobacteriales	IncFII(K)	97.97	148 / 148	Scaffold40	13270..13417		CP000648
	HFM-167.	enterobacteriales	IncR	99.6	251 / 251	Scaffold48	1126..1376		DQ449578
	HFM-167.	enterobacteriales	repB(R1701)	99.52	623 / 623	Scaffold22	8675..9297		CP039970
	HFM-171.	Database	Plasmid	Identity	Query / Template length	Contig	Position in contig	Note	Accession number
	HFM-171.	enterobacteriales	Col(pHAD28)	100	131 / 131	Scaffold96	1773..1903		KU674895
	HFM-171.	enterobacteriales	Col440II	98.23	282 / 282	Scaffold68	4066..4347		CP023921
	HFM-171.	enterobacteriales	ColE10	99.44	177 / 177	Scaffold55	1019..1195		X01654
	HFM-171.	enterobacteriales	IncFIB(K)	99.11	560 / 560	Scaffold45	2348..2907		JN233704
	HFM-171.	enterobacteriales	IncFII(K)	97.97	148 / 148	Scaffold33	20200..20347		CP000648
	HFM-171.	enterobacteriales	IncR	99.6	251 / 251	Scaffold47	5864..6114		DQ449578
	HFM-171.	enterobacteriales	repB(R1701)	99.2	623 / 623	Scaffold53	3309..3931		CP039970
	HFM-175.	Database	Plasmid	Identity	Query / Template length	Contig	Position in contig	Note	Accession number
	HFM-175.	enterobacteriales	Col440I	95.61	114 / 114	Scaffold73	3295..3408		CP023920
	HFM-175.	enterobacteriales	IncFIA(pBK30683)	100	295 / 295	Scaffold49	3258..3552		KF954760
	HFM-175.	enterobacteriales	IncFIB(K)	98.93	560 / 560	Scaffold59	3315..3874		JN233704
	HFM-175.	enterobacteriales	IncFII(pKP91)	100	230 / 230	Scaffold55	2037..2266		CP000966
	HFM-176.	Database	Plasmid	Identity	Query / Template length	Contig	Position in contig	Note	Accession number
	HFM-176.	enterobacteriales	Col440I	95.61	114 / 114	Scaffold36	6901..7014		CP023920
	HFM-176.	enterobacteriales	IncN	99.81	514 / 514	Scaffold31	2045..2558		AY046276
	HFM-176.	enterobacteriales	IncR	99.6	251 / 251	Scaffold25	16381..16631		DQ449578
	HFM-176.	enterobacteriales	IncX5	100	576 / 576	Scaffold23	28951..29526		MF062700
	HFM-179.	Database	Plasmid	Identity	Query / Template length	Contig	Position in contig	Note	Accession number
	HFM-179.	enterobacteriales	Col440I	97.37	114 / 114	Scaffold62	3240..3353		CP023920
	HFM-179.	enterobacteriales	IncFIB(K)(pCAV1099-114)	100	560 / 560	Scaffold46	5249..5808		CP011596
	HFM-179.	enterobacteriales	IncFII(pKP91)	100	230 / 230	Scaffold75	1264..1493		CP000966
	HFM-179.	enterobacteriales	repB(R1701)	98.72	623 / 623	Scaffold26	11237..11859		CP039970
	HFM-180.	Database	Plasmid	Identity	Query / Template length	Contig	Position in contig	Note	Accession number
	HFM-180.	enterobacteriales	Col440I	95.61	114 / 114	Scaffold93	753..866		CP023920
	HFM-180.	enterobacteriales	IncA	100	417 / 417	Scaffold33	28807..29223		FJ705807
	HFM-180.	enterobacteriales	IncFIB(K)	98.93	560 / 560	Scaffold59	6247..6806		JN233704
	HFM-180.	enterobacteriales	IncN	99.61	514 / 514	Scaffold53	1822..2335		AY046276
	HFM-183.	Database	Plasmid	Identity	Query / Template length	Contig	Position in contig	Note	Accession number
	HFM-183.	enterobacteriales	IncFII(K)	98.65	148 / 148	Scaffold34	3179..3326		CP000648
	HFM-183.	enterobacteriales	IncR	99.6	251 / 251	Scaffold26	16381..16631		DQ449578
	HFM-183.	enterobacteriales	repB(R1701)	99.2	623 / 623	Scaffold31	12683..13305		CP039970
