# Supplementary material for: Characteristics of Carbapenem-resistant Klebsiella pneumoniae in sewage from a tertiary hospital in Jilin Province, China
Source: PLoS One. 2023 May 17;18(5):e0285730. doi: 10.1371/journal.pone.0285730 (PMC10191347; doi:10.1371/journal.pone.0285730)
Supplement: S6 Table — (XLSX) [file pone.0285730.s006.xlsx]

## Sheet: Sheet1
strains name	Biofilm formation capacity
HFO-2-1	weak biofilm forming ability（+）
HFT-5-1	weak biofilm forming ability（+）
HFL-3-1	weak biofilm forming ability（+）
HFL-5-1	weak biofilm forming ability（+）
HFL-6-1	weak biofilm forming ability（+）
HFL-8-1	weak biofilm forming ability（+）
HFL-9-1	no biofilm forming ability（－）
HFL-10-1	weak biofilm forming ability（+）
HFL-11-1	weak biofilm forming ability（+）
HFL-22-1	no biofilm forming ability（－）
HFL-32	weak biofilm forming ability（+）
HFL-33	no biofilm forming ability（－）
HFL-36	weak biofilm forming ability（+）
HFL-42	weak biofilm forming ability（+）
HFL-43	weak biofilm forming ability（+）
HFL-45	weak biofilm forming ability（+）
HFL-46	weak biofilm forming ability（+）
HFL-50	weak biofilm forming ability（+）
HFL-53	weak biofilm forming ability（+）
HFL-27-2	no biofilm forming ability（－）
HFL-49	weak biofilm forming ability（+）
HFL-51	weak biofilm forming ability（+）
HFL-54	weak biofilm forming ability（+）
HFL-51-2	no biofilm forming ability（－）
HFL-61	no biofilm forming ability（－）
HFL-62	no biofilm forming ability（－）
HFL-63	weak biofilm forming ability（+）
HFL-64	moderate biofilm forming ability（++）
HFL-65	weak biofilm forming ability（+）
HFL-72	weak biofilm forming ability（+）
HFL-73	moderate biofilm forming ability（++）
HFX-4-1	no biofilm forming ability（－）
HFX-6-1	weak biofilm forming ability（+）
HFX-9-1	weak biofilm forming ability（+）
HFX-15-2	weak biofilm forming ability（+）
HFX-17-2	weak biofilm forming ability（+）
HFX-20-1	weak biofilm forming ability（+）
HFX-24-2	weak biofilm forming ability（+）
HFX-27-1	weak biofilm forming ability（+）
HFX-31	no biofilm forming ability（－）
HFX-32	weak biofilm forming ability（+）
HFX-33	weak biofilm forming ability（+）
HFX-35	weak biofilm forming ability（+）
HFX-37	weak biofilm forming ability（+）
HFX-42	weak biofilm forming ability（+）
HFX-45	weak biofilm forming ability（+）
HFX-46	no biofilm forming ability（－）
HFX-47	no biofilm forming ability（－）
HFX-51	no biofilm forming ability（－）
HFX-52	weak biofilm forming ability（+）
HFX-55	no biofilm forming ability（－）
HFX-40	weak biofilm forming ability（+）
HFX-41	weak biofilm forming ability（+）
HFX-48	weak biofilm forming ability（+）
HFM-3	no biofilm forming ability（－）
HFM-14	no biofilm forming ability（－）
HFM-33	no biofilm forming ability（－）
HFM-35	no biofilm forming ability（－）
HFM-43	no biofilm forming ability（－）
HFM-45	weak biofilm forming ability（+）
HFM-22	moderate biofilm forming ability（++）
HFM-48	no biofilm forming ability（－）
HFM-51	no biofilm forming ability（－）
HFM-61	no biofilm forming ability（－）
HFM-62	weak biofilm forming ability（+）
HFM-73	no biofilm forming ability（－）
HFM-80	weak biofilm forming ability（+）
HFM-103	weak biofilm forming ability（+）
HFM-106	weak biofilm forming ability（+）
HFM-107	no biofilm forming ability（－）
HFM-108	no biofilm forming ability（－）
HFM-118	no biofilm forming ability（－）
HFM-126	weak biofilm forming ability（+）
HFM-127	weak biofilm forming ability（+）
HFM-132	no biofilm forming ability（－）
HFM-133	weak biofilm forming ability（+）
HFM-138	moderate biofilm forming ability（++）
HFM-139	no biofilm forming ability（－）
HFM-140	moderate biofilm forming ability（++）
HFM-141	weak biofilm forming ability（+）
HFM-146	weak biofilm forming ability（+）
HFM-148	weak biofilm forming ability（+）
HFM-157	no biofilm forming ability（－）
HFM-159	weak biofilm forming ability（+）
HFM-160	weak biofilm forming ability（+）
HFM-165	weak biofilm forming ability（+）
HFM-167	no biofilm forming ability（－）
HFM-175	weak biofilm forming ability（+）
HFM-176	weak biofilm forming ability（+）
HFM-171	weak biofilm forming ability（+）
HFM-179	weak biofilm forming ability（+）
HFM-180	no biofilm forming ability（－）
HFM-183	weak biofilm forming ability（+）
